# Supplementary material for: Effect of Danhong injection on heart failure in rats evaluated by metabolomics
Source: Front Med (Lausanne). 2023 Oct 4;10:1259182. doi: 10.3389/fmed.2023.1259182 (PMC10582331; doi:10.3389/fmed.2023.1259182)
Supplement: Supplementary file 1 [file Table_1.XLSX]

## Sheet: Sheet2
NameEN	CompositeScore	Formula	mzmed	rtmed	ppm	type	ms2Adduct	MS2	DHZSY
Pyrocatechol	0.800677	C6H6O2	111.044	55.7062	1.27908	pos	[M+H]+	65.039;111.043;93.033;55.054;83.048	1.12653e+08
Herbacetin	0.803378	C15H10O7	303.049	85.0233	1.56191	pos	[M+H]	303.05;144.102;86.096;229.05;88.038	2.51407e+07
L-ARABITOL	0.804647	C5H12O5	151.061	908.435	1.00286	neg	[M-H]-	89.024;71.014;59.014;151.041;101.024	579930
monoolein	0.805798	C21H40O4	357.299	613.36	0.113934	pos	[M+H]+	92.667;265.252;69.07;81.07;71.085	505935
Moracin I	0.806273	C20H20O4	325.141	434.206	1.9631	pos	[M+H]+	325.139;307.129;56.939;92.663;82.691	2.49086e+06
Licoricesaponin G2	0.806286	C42H62O17	837.391	327.356	0.0364792	neg	[M-H]-	837.381;277.116;267.144;291.113;180.067	467878
Bergamottin	0.808131	C21H22O4	339.156	487.364	0.0666144	pos	[M+H]	339.155;60.897;91.251;53.633;73.492	2.38279e+06
Diethyl-phthalate	0.809898	C12H14O4	221.081	185.541	2.41128	neg	[M-H]-	221.083;149.061;175.039;193.05;148.053	2.14986e+07
Geniposidic acid	0.811911	C16H22O10	375.126	72.0721	0.532788	pos	[M+H]+	375.125;199.093;86.097;116.07;92.662	4.62816e+07
Atractylodin	0.813112	C13H10O	183.08	418.793	1.69661	pos	[M+H]	105.033;183.08;95.047;81.07;55.273	3.94556e+06
17-Hydroxy-15,16-epoxykauran-18-oic acid	0.814343	C20H30O4	317.211	251.054	0.299643	pos	[M-H2O+H]+	299.199;191.106;253.123;215.106;317.212	1.93442e+07
3-Hydroxy-5-isopropylidene-3,8-dimethyl-2,3,3a,4,5,8a-hexahydro-6(1H)-azulenone	0.814587	C15H22O2	235.169	239.235	0.475247	pos	[M+H]+	81.07;95.084;235.17;175.148;217.195	2.85169e+07
Gentiatibetine	0.814722	C9H11NO2	166.086	60.1989	0.852926	pos	[M+H]+	166.086;120.08;136.075;80.049;87.043	1.06163e+08
2-Propylphenol	0.814857	C9H12O	137.096	146.421	0.341114	pos	[M+H]+	137.096;122.073;109.1;67.054;81.07	4.0533e+07
Demethoxycurcumin	0.815383	C20H18O5	339.122	362.404	5.83265	pos	[M+H]	339.119;85.029;141.017;92.667;71.387	3.94673e+06
Parthenolide	0.818073	C15H20O3	249.148	209.355	0.188029	pos	[M+H]	175.075;231.139;213.127;249.149;189.127	1.67243e+07
Acetylpanaxydol	0.822726	C19H26O3	303.195	525.054	1.07289	pos	[M+H]+	57.07;285.186;81.07;159.08;91.055	72541.3
Hetisine	0.822872	C20H27NO3	330.206	118.808	0.818086	pos	[M+H]+	330.207;92.667;55.167;65.964;82.809	571935
Trigonelline hydrochloride	0.826175	C7H7NO2	138.055	34.0097	1.76036	pos	[M+H]+	138.055;94.066;95.048;120.044;53.039	1.02209e+08
Di(2-ethylhexyl)phthalate (DEHP)	0.826509	C24H38O4	391.284	805.414	0.835721	pos	[M+H]+	149.024;71.085;57.07;167.034;62.87	227657
blennin C	0.829421	C15H22O3	251.164	257.427	0.302724	pos	[M+H]+	233.151;81.07;251.164;95.084;121.084	1.96121e+07
Methyl 4-hydroxycinnamate	0.835304	C10H10O3	177.055	64.3743	0.470194	neg	[M-H]	177.055;149.061;55.019;159.045;133.029	3.54038e+07
2,3-bis[(4-hydroxy-3-methoxyphenyl)methyl]butane-1,4-diol	0.842851	C20H26O6	361.165	214.811	0.635068	neg	[M-H]-	361.167;317.174;273.187;59.013;229.123	1.28804e+07
PHENYLACETIC ACID	0.84369	C8H8O2	135.045	37.5659	0.766637	neg	[M-H]-	135.044;134.036;75.009;107.05;82.324	1.07e+09
Magnolol	0.845275	C18H18O2	267.137	378.718	3.16096	pos	[M+H]+	267.136;252.113;137.096;237.091;81.07	1.41241e+07
Linalyl benzoate	0.845779	C17H22O2	259.169	382.935	0.162473	pos	[M+H]+	105.033;259.169;77.039;91.053;81.07	1.71303e+06
dihydroferulic acid	0.848501	C10H12O4	195.066	98.489	0.852178	neg	[M-H]-	136.053;195.065;59.013;135.044;121.029	4.10345e+07
Liquiritin	0.84944	C21H22O9	419.13	63.623	0.0133939	pos	[M+H]+	419.13;241.084;418.235;92.667;177.054	2.26616e+06
Dihydrokaempferol	0.852244	C15H12O6	289.07	106.008	0.309314	pos	[M+H]+	289.068;169.013;147.044;127.038;81.07	3.87688e+07
Dihydroresveratrol	0.852851	C14H14O3	229.087	257.047	2.55063	neg	[M-H]-	229.087;185.096;214.063;141.071;92.686	1.72242e+07
Ginkgolide B	0.85494	C20H24O10	425.141	52.7334	0.822366	pos	[M+H]	425.143;424.272;53.71;92.667;56.483	1.4873e+06
Paraldehyde	0.855344	C6H12O3	133.086	197.396	3.176	pos	[M+H]+	89.059;133.101;105.069;91.053;57.033	1.43531e+07
Perillene	0.855387	C10H14O	151.112	92.279	2.67702	pos	[M+H]	81.07;71.049;151.111;109.065;107.085	2.35905e+08
2-Cyclohexen-1-one, 4-hydroxy-4-(3-hydroxybutyl)-3,5,5-trimethyl-	0.855571	C13H22O3	209.153	267.893	1.48812	pos	[M-H2O+H]+	191.142;209.152;107.085;149.096;95.084	1.4105e+07
Saussurea lactone	0.85596	C15H22O2	235.169	320.442	1.142	pos	[M+H]+	235.17;81.07;121.101;93.071;79.054	2.62198e+07
Palmitic acid	0.856784	C16H32O2	255.232	599.058	1.4609	neg	[M-H]-	255.231;219.844;92.687;65.342;69.965	529926
kaempferol-7-O-hexoside	0.857073	C21H20O11	449.107	116.436	0.12384	pos	[M+H]+	287.055;85.028;69.033;97.028;61.028	4.60473e+07
Dehydrodiisoeugenol	0.860248	C20H22O4	327.159	86.2174	0.767956	pos	[M+H]	137.059;163.076;133.065;327.162;295.132	7.18783e+06
Thymol	0.863381	C10H14O	151.112	304.914	2.60961	pos	[M+H]+	151.111;81.07;123.117;67.054;109.065	6.31507e+07
Furanofukinin	0.863512	C16H24O2	249.185	549.591	1.95955	pos	[M+H]+	249.182;193.122;57.07;92.665;137.059	1.89423e+06
Neobavaisoflavone	0.865166	C20H18O4	323.125	368.194	0.0444418	pos	[M+H]	323.124;92.666;55.591;52.435;74.485	5.64913e+07
beta-Costic acid	0.866288	C15H22O2	235.169	347.725	0.378129	pos	[M+H]+	235.17;93.07;121.101;81.07;107.085	1.51809e+07
MANNITOL	0.86671	C6H14O6	181.071	906.195	1.6637	neg	[M-H]-	89.025;181.072;71.014;59.014;101.024	6.30801e+07
Curzerenone	0.869585	C15H18O2	231.138	460.909	1.47083	pos	[M+H]+	231.138;60.024;92.661;161.059;60.741	1.38461e+06
(4Z,7Z)-5,9,9-Trimethyl-11-oxabicyclo[8.2.1]trideca-1(13),4,7-triene-6,12-dione	0.870738	C15H18O3	247.132	105.011	1.30656	pos	[M+H]+	247.131;105.069;69.034;175.112;157.1	1.31745e+08
5-Hydroxymethylfurfural	0.871155	C6H6O3	127.039	45.0427	1.44376	pos	[M+H]	109.028;81.034;127.038;53.038;69.033	4.04372e+08
2,3-Dihydro-7-methoxy-2-(3-methoxy-4,5-methylenedioxyphenyl)-3-methyl-5-(1-propenyl)benzofuran	0.871366	C21H22O5	355.152	383.459	1.48793	pos	[M+H]+	355.149;92.661;59.688;62.192;55.498	2.13399e+07
Maltol	0.872277	C6H6O3	127.039	85.0233	1.65282	pos	[M+H]+	127.038;109.028;81.034;53.039;55.018	1.02841e+08
Genipin	0.872949	C11H14O5	225.076	94.6312	1.28474	neg	[M-H]-	123.045;225.076;72.993;54.533;96.96	1.14556e+08
Valine	0.87368	C5H11NO2	118.086	174.474	0.194924	pos	[M+H]+	72.081;118.086;55.054;59.073;58.065	4.29169e+07
beta-Phellandrene	0.874247	C10H16	137.132	218.84	3.39107	pos	[M+H]+	81.07;95.085;137.132;67.054;57.07	4.81737e+06
3-propan-2-yl-2,3,6,7,8,8a-hexahydropyrrolo[1,2-a]pyrazine-1,4-dione	0.875295	C10H16N2O2	197.128	53.2637	2.35603	pos	[M+H]+	197.129;70.065;72.08;169.134;98.06	1.14473e+08
Embelin	0.875618	C17H26O4	293.179	647.565	0.334131	neg	[M-H]	293.178;96.96;92.681;51.667;116.08	2.53274e+06
Benzofuran	0.87585	C8H6O	119.049	85.0233	1.34908	pos	[M+H]+	91.054;119.049;65.038;117.069;55.671	1.38119e+08
Hexadecanedioic acid	0.876551	C16H30O4	285.207	331.316	0.834913	neg	[M-H]-	285.208;267.198;92.685;127.112;171.101	7.57361e+06
Xanthine	0.878337	C5H4N4O2	151.026	31.0832	1.09027	neg	[M-H]-	151.027;108.02;71.014;123.045;89.025	6.38233e+07
Phthalic acid	0.881656	C8H6O4	165.019	60.5512	1.48424	neg	[M-H]-	121.029;165.019;75.009;93.034;59.014	7.91827e+07
Phenethylacetate	0.881715	C10H12O2	165.091	357.952	1.20378	pos	[M+H]+	165.092;109.028;95.048;137.095;93.071	9.60323e+06
Rutacultin	0.882607	C16H18O4	275.127	235.711	0.874947	pos	[M+H]+	275.198;69.033;105.07;55.054;147.116	2.89248e+07
Curdione	0.882696	C15H24O2	237.185	294.483	3.0311	pos	[M+H]	237.183;219.175;81.069;201.163;95.085	1.90195e+07
Coumaroyl Hexoside	0.883792	C15H18O8	325.093	45.7715	1.82386	neg	[M-H]-	163.039;119.05;325.089;59.014;113.036	1.05969e+08
suberosin	0.883838	C15H16O3	243.102	312.485	0.513556	neg	[M-H]-	243.102;228.078;227.072;92.685;69.478	1.79618e+07
(+/-)-Jasmonic acid	0.884034	C12H18O3	211.133	251.054	0.547356	pos	[M+H]+	81.07;147.117;55.054;67.054;193.122	2.04411e+07
P-Anisic acid	0.8861	C8H8O3	151.04	100.748	3.13672	neg	[M-H]-	151.041;136.017;92.684;71.014;89.025	1.37123e+07
Sebacic acid	0.887132	C10H18O4	201.113	211.31	1.1971	neg	[M-H]-	201.114;139.112;183.102;57.035;111.081	1.24928e+08
2-Acetylfuran	0.889356	C6H6O2	111.044	131.702	1.53651	pos	[M+H]+	111.043;55.018;83.049;67.054;65.039	6.99283e+07
Coriandrone A	0.889971	C16H20O5	293.138	235.711	0.265312	pos	[M+H]+	293.138;69.033;233.118;67.054;81.07	1.29326e+08
Isoferulic acid	0.890371	C10H10O4	195.065	119.92	0.762495	pos	[M+H]	177.054;163.039;149.06;145.029;117.033	3.22113e+07
2-(3,7-Dimethyl-2,6-octadienyl)-4-hydroxy-6-methoxyacetophenone	0.891849	C19H26O3	303.195	453.542	1.38617	pos	[M+H]+	303.195;57.07;92.667;69.07;58.561	375621
Paracetamol	0.89629	C8H9NO2	152.071	103.824	3.27529	pos	[M+H]+	152.07;134.059;106.065;81.034;137.047	2.50004e+06
Methoxyeugenol	0.896531	C11H14O3	195.101	182.292	1.52359	pos	[M+H]+	154.062;163.074;107.049;135.079;103.054	3.13617e+07
2',4'-DIHYDROXYACETOPHENONE	0.897773	C8H8O3	151.039	62.3794	3.3364	neg	[M-H]-	151.041;109.029;108.022;136.017;123.045	7.16662e+07
Corylin	0.897797	C20H16O4	321.115	29.5119	0.342499	pos	[M+H]	321.117;92.667;53.427;68.398;319.134	1.20541e+08
isoferulic acid	0.900975	C10H10O4	193.05	120.219	0.144907	neg	[M-H]-	134.037;149.06;193.05;92.681;51.311	3.18182e+07
Loliolide	0.902991	C11H16O3	197.117	134.561	1.35421	pos	[M+H]+	179.107;197.116;135.117;107.085;133.1	6.41952e+07
Hydroxyferulic acid	0.903153	C10H10O5	209.045	50.3748	0.0937052	neg	[M-H]-	165.056;59.013;93.034;121.066;209.044	1.42292e+08
Linoelaidic acid	0.904556	C18H32O2	279.233	755.85	2.61558	neg	[M-H]-	279.233;92.685;97.382;66.022;68.838	210059
Gancaonin I	0.905465	C21H22O5	355.152	366.612	1.62482	pos	[M+H]+	355.149;293.152;51.774;102.134;309.155	8.04486e+06
p-Mentha-1,3,5,8-tetraene	0.905679	C10H12	133.101	124.332	0.865373	pos	[M+H]+	105.07;133.1;91.054;87.1;93.069	2.43991e+07
isoimperatorin	0.906529	C16H14O4	269.082	164.378	3.04819	neg	[M-H]-	269.08;109.029;254.059;159.045;147.045	1.86817e+07
Oleanane -4H, + 2O	0.907097	C30H48O2	441.372	406.614	0.270313	pos	[M+H]+	441.374;81.07;95.085;109.101;203.178	20348.1
CYSTATHIONINE	0.909797	C7H14N2O4S	223.075	197.307	1.14819	pos	[M+H]+	223.074;97.063;55.018;81.07;71.085	3.75291e+07
2,3-dihydroxypropyl hexadecanoate	0.910682	C19H38O4	331.284	592.926	1.79396	pos	[M+H]+	57.07;71.085;85.101;313.274;95.084	21886
Arginine	0.911936	C6H14N4O2	175.119	27.7005	1.19454	pos	[M+H]+	70.065;60.056;175.119;116.07;130.097	2.50634e+06
p-Mentha-1,3,8-triene	0.912361	C10H14	135.116	106.008	3.73059	pos	[M+H]+	93.07;107.085;135.117;79.053;55.055	5.19454e+07
Ginsenoyne A	0.91328	C17H22O2	259.169	401.104	2.90538	pos	[M+H]+	259.168;57.07;105.033;67.054;55.054	472027
Spathulenol	0.913784	C15H24O	221.19	245.042	1.32809	pos	[M+H]+	203.179;147.117;89.059;221.19;119.086	6.35111e+06
Ginsenoside Ro	0.914446	C48H76O19	955.486	324.53	1.70012	neg	[M-H]-	955.495;955.523;793.432;89.025;99.008	206303
1,4,5-Naphthalenetriol	0.914568	C10H8O3	177.055	104.852	2.48675	pos	[M+H]+	145.029;177.054;117.033;149.06;186.055	3.59634e+07
Xanthotoxol	0.91623	C11H6O4	203.034	121.869	1.40634	pos	[M+H]	147.044;175.038;203.033;119.049;91.054	1.46529e+08
N-Acetyl-DL-glutamic acid	0.918078	C7H11NO5	188.056	33.5724	0.56683	neg	[M-H]-	128.036;102.056;59.013;144.103;188.093	8.30884e+07
Ginsenoside F1	0.919175	C36H62O9	683.435	322.36	1.80743	neg	[M+HCOO]-	683.444;637.429;475.377;101.024;75.942	542227
trans-pterostilbene	0.919178	C16H16O3	257.117	404.494	1.02824	pos	[M+H]+	257.115;239.105;256.261;54.936;92.667	5.95588e+06
Phenylacetaldehyde	0.920632	C8H8O	121.065	650.528	3.14426	pos	[M+H]+	121.065;95.048;93.071;91.053;53.039	1.05719e+07
Lucidenic acid M	0.922759	C27H42O6	463.302	668.143	0.895579	pos	[M+H]+	463.301;92.667;51.477;67.869;76.831	302934
Gibberellin A120	0.924143	C19H22O4	315.158	19.0606	0.396267	pos	[M+H]+	315.159;297.148;62.315;57.666;269.151	4.32782e+06
Fumaric acid	0.924699	C4H4O4	115.004	32.0003	4.65996	neg	[M-H]	71.014;115.003;92.685;72.017;67.669	1.00307e+08
3,8-dihydroxy-3,8-dimethyl-5-propan-2-ylidene-1,2,3a,4,7,8a-hexahydroazulen-6-one	0.92505	C15H24O3	253.18	296.579	1.28102	pos	[M+H]+	93.069;81.069;79.054;67.054;107.086	1.11721e+07
Dihydroisoalantolactone	0.926458	C15H22O2	235.169	335.486	0.851355	pos	[M+H]+	235.17;93.071;79.053;191.107;67.054	5.79151e+06
Isokobusone	0.929653	C14H22O2	221.154	556.873	0.310371	neg	[M-H]-	221.154;206.022;190.999;221.842;162.838	3.8982e+06
Phthalic anhydride	0.929785	C8H4O3	149.023	605.79	1.98039	pos	[M+H]+	149.024;121.028;65.039;93.033;55.237	7.66259e+07
alpha-Linolenic acid	0.931012	C18H30O2	279.231	579.659	1.60635	pos	[M+H]	81.07;67.054;95.085;279.23;109.101	152565
Pseudoisoeugenol 2-methylbutanoate	0.931939	C15H20O3	249.148	359.883	0.293825	pos	[M+H]+	57.07;249.148;85.063;165.091;92.665	3.97765e+07
Lawsone	0.93248	C10H6O3	173.024	197.617	1.11127	neg	[M-H]	173.023;145.03;147.044;54.856;111.009	3.71029e+07
2-Hydroxyacetophenone	0.932646	C8H8O2	137.06	56.4464	2.4918	pos	[M+H]+	137.059;122.036;94.041;67.054;81.069	1.1163e+08
Caffeic acid	0.932914	C9H8O4	179.035	37.5659	2.73682	neg	[M-H]	135.044;179.035;134.036;107.05;91.056	6.7862e+08
Isopsoralen	0.933739	C11H6O3	187.039	174.99	0.866574	pos	[M+H]	187.038;131.049;159.044;177.054;103.054	4.76808e+07
(4S,5Z,6S)-4-(2-methoxy-2-oxoethyl)-5-[2-[(E)-3-phenylprop-2-enoyl]oxyethylidene]-6-[(2S,3R,4S,5S,6R)-3,4,5-trihydroxy-6-(hydroxymethyl)oxan-2-yl]oxy-4H-pyran-3-carboxylic acid	0.935065	C9H10O2	149.06	83.9065	1.54952	neg	[M-H]-	149.061;148.052;134.036;121.066;150.063	8.65982e+07
Glutaric acid	0.93712	C5H8O4	131.035	39.829	1.75559	neg	[M-H]-	87.044;131.034;113.025;69.035;85.029	6.05562e+07
1,7-bis(4-hydroxyphenyl)heptan-3-one	0.939824	C19H22O3	297.152	516.519	0.286055	neg	[M-H]-	297.15;183.012;134.894;56.521;76.34	1.12142e+07
Bavachinin	0.944296	C21H22O4	339.156	503.569	0.166598	pos	[M+H]	339.155;76.249;53.4;54.887;74.49	1.92408e+06
1-O-Feruloylglucose	0.945457	C16H20O9	357.115	66.5937	0.283691	pos	[M+H]+	357.112;195.063;149.021;185.041;77.931	1.08399e+06
Lucidone C	0.947153	C24H36O5	405.26	607.524	0.495888	pos	[M+H]+	405.259;50.346;52.844;76.685;62.919	2.21843e+06
7-Hydroxycoumarin	0.948431	C9H6O3	161.024	148.48	0.451938	neg	[M-H]	161.025;133.03;132.021;92.681;105.035	6.98585e+08
Camphor	0.94882	C10H16O	153.127	258.724	1.46014	pos	[M+H]	69.07;153.127;135.117;97.064;81.07	1.53941e+07
Biorobin	0.953519	C27H30O15	593.151	121.025	1.50584	neg	[M-H]-	593.146;285.039;284.034;255.03;65.908	2.46668e+08
Protocatechualdehyde	0.959572	C7H6O3	139.039	53.2637	1.56723	pos	[M+H]	111.043;93.033;65.039;139.039;134.059	1.32737e+09
Bergaptol	0.963795	C11H6O4	203.034	139.524	1.38747	pos	[M+H]	203.033;147.044;157.028;175.038;185.022	1.601e+08
cuminyl alcohol	0.964695	C10H14O	133.101	158.142	0.864055	pos	[M+H-H2O]-	133.102;105.07;91.054;87.1;131.086	6.30555e+07
Bullatine G	0.965257	C22H31NO3	358.238	99.8707	1.9443	pos	[M+H]	358.235;340.224;92.664;54.707;52.954	560530
Ioperamide	0.965344	C29H33ClN2O2	477.229	63.623	1.82623	pos	[M+H]+	477.227;53.025;66.624;92.664;50.215	1.04996e+06
Ginsenoside Rb3	0.965732	C53H90O22	1077.58	333.742	0.568138	neg	[M-H]-	1077.581;89.024;191.056;1077.48;131.035	27694.8
BIOTIN	0.966153	C10H16N2O3S	245.099	39.8628	0.0896313	pos	[M+H]+	245.099;86.061;128.107;70.065;92.667	2.24093e+07
Betaine	0.966651	C5H11NO2	118.086	723.109	0.368347	pos	[M+H]+	118.086;59.073;58.065;72.08;76.932	1.85541e+07
Esculetin	0.966871	C9H6O4	177.019	57.7921	0.591893	neg	[M-H]	177.019;133.03;105.034;117.044;89.04	2.88785e+07
Succinis acid	0.967765	C4H6O4	117.019	33.9847	1.30578	neg	[M-H]-	73.029;116.928;99.927;99.008;92.685	1.13626e+09
p-Coumaric acid	0.968414	C9H8O3	165.055	85.1175	3.44696	pos	[M+H]	147.044;119.049;91.054;165.091;123.043	2.61111e+08
5-OXO-D-PROLINE	0.968561	C5H7NO3	128.035	908.083	0.542886	neg	[M-H]-	128.036;61.084;82.03;73.179;89.78	1.60915e+07
Salicylic acid	0.969656	C7H6O3	137.024	157.964	1.12479	neg	[M-H]	93.034;137.024;65.039;94.036;53.187	1.59173e+08
Trans-Vaccenic acid	0.969954	C18H34O2	281.248	745.381	0.306118	neg	[M-H]-	281.249;52.885;65.988;55.148;75.079	49216.9
Vanillin	0.97282	C8H8O3	153.054	94.7954	3.12941	pos	[M+H]	111.043;125.06;93.033;65.039;153.055	5.47019e+07
3-Phenyllactic acid	0.973217	C9H10O3	165.055	107.435	2.7969	neg	[M-H]-	147.045;72.993;165.056;119.05;103.056	6.48796e+07
Choline [M]+	0.974055	C5H14NO	104.107	29.0169	3.78949	pos	[M]+	104.107;60.081;58.065;87.043;59.073	3.75459e+09
2-METHYLMALEATE	0.974346	C5H6O4	129.019	36.4689	0.960022	neg	[M-H]-	85.029;129.02;92.687;55.61;51.758	9.59679e+07
PHENYLALANINE	0.976105	C9H11NO2	166.086	80.5363	0.815635	pos	[M+H]+	120.08;166.085;103.054;131.049;107.049	3.11377e+07
Germacrone	0.97997	C15H22O	219.174	177.965	0.238519	pos	[M+H]	219.173;201.164;145.102;159.117;81.07	4.71593e+07
PROLINE	0.982744	C5H9NO2	116.07	30.5692	2.38901	pos	[M+H]+	70.065;116.07;53.099;50.479;98.072	1.35793e+09
Abscisic acid	0.985116	C15H20O4	263.129	180.216	1.41551	neg	[M-H]	263.128;204.114;219.138;201.127;203.108	4.48335e+07
Aconine	0.987009	C25H41NO9	500.285	44.251	0.429465	pos	[M+H]	500.288;55.587;70.065;450.246;468.259	3.17182e+06
Gentisic acid	0.988675	C7H6O4	153.019	55.5619	0.758656	neg	[M-H]	109.029;153.019;108.021;81.034;153.868	6.28028e+07
Glyceryl linolenate	0.989296	C21H36O4	375.25	650.804	0.414349	pos	[M+Na]+	375.249;249.111;92.665;307.64	4.02428e+07
Isopimpinellin	0.990008	C13H10O5	247.058	91.9261	1.65897	pos	[M+H]+	247.058;72.081;120.08;86.097;95.011	1.16892e+07
Quercetin-3-O-glucoside	0.990079	C21H20O12	463.088	76.5092	1.5254	neg	[M-H]-	463.081;301.036;300.028;271.025;51.456	1.14878e+07
Mulberrin	0.990405	C25H26O6	421.163	62.2864	0.584551	neg	[M-H]	421.166;56.673;50.111;92.687;69.211	1.78708e+08
Nicotinic acid	0.990975	C6H5NO2	124.039	31.4775	0.730869	pos	[M+H]+	124.04;80.049;96.044;78.033;53.632	2.85077e+08
4-Guanidinobutyric acid	0.991018	C5H11N3O2	146.092	30.0006	1.29878	pos	[M+H]+	87.043;146.092;86.06;60.055;104.071	4.64272e+07
Kaempferol	0.991476	C15H10O6	287.055	116.436	0.961749	pos	[M+H]+	287.055;153.017;121.028;68.997;165.017	1.21325e+08
Isofraxidin	0.993901	C11H10O5	223.06	496.173	1.55879	pos	[M+H]+	223.058;190.026;208.036;57.771;61.922	8.19619e+06
Scopoletin	0.994153	C10H8O4	193.049	165.565	3.48318	pos	[M+H]+	193.048;107.085;175.148;133.102;135.117	4.06825e+07
CITRATE	0.99606	C6H8O7	191.019	175.787	1.19785	neg	[M-H]-	111.009;87.008;85.029;191.019;57.035	6.29194e+07
3-Hydroxybenzaldehyde	0.996505	C7H6O2	123.044	78.4528	1.01874	pos	[M+H]+	95.048;123.043;53.039;105.044;67.054	2.44885e+08
Bullatine A	0.996514	C22H33NO2	344.258	153.768	0.426426	pos	[M+H]	344.259;86.097;213.16;69.321;88.074	8.66296e+06
Xanthohumol	0.997216	C21H22O5	355.151	341.96	0.472328	pos	[M+H]	355.149;92.667;53.137;63.107;74.066	1.36394e+07
Benzoic acid	0.997438	C7H6O2	123.044	37.9439	2.20879	pos	[M+H]	123.055;95.049;80.049;124.04;96.044	3.05959e+07
4-hydroxybenzaldehyde	0.997471	C7H6O2	121.029	78.7588	2.02238	neg	[M-H]-	121.029;93.034;108.022;91.019;122.033	1.53782e+09
Isoleucine	0.998297	C6H13NO2	132.102	161.599	1.30993	pos	[M+H]+	86.097;72.937;133.1;105.07;69.07	1.99192e+07
Nicotinamide	0.998455	C6H6N2O	123.055	31.9711	0.133657	pos	[M+H]	123.055;80.049;96.044;106.028;124.04	2.16984e+08
Luteolin	0.998673	C15H10O6	287.055	73.5649	0.751981	pos	[M+H]	287.055;121.028;153.017;165.017;70.065	1.35489e+08
2,6-Dimethylpyrazine	0.998954	C6H8N2	109.076	897.508	1.86405	pos	[M+H]+	109.076;68.05;82.065;110.071;81.034	1.29613e+06
Adenine	0.999886	C5H5N5	136.062	30.4951	3.06126	pos	[M+H]	136.062;119.035;137.045;91.054;56.705	2.14598e+08
Notopterol	0.999979	C21H22O5	355.156	306.494	14.8619	pos	[M+H]	337.138;355.149;378.168;58.195;50.566	3.35999e+07
IS1	1	C9H10ClNO2	198.032	42.7909		neg			3.23049e+06
Fraxinol	1	C11H10O5	223.059	369.203	3.58507	pos	[M+H]	223.058;225.042;190.026;92.667;208.036	5.11744e+06
Curcumenol	1	C15H22O2	257.153	388.494	0.314674	pos	[M+Na]+	257.154;92.662;57.29;53.086;55.654	845266
5-[6-(3-hydroxy-4-methoxyphenyl)-1,3,3a,4,6,6a-hexahydrofuro[3,4-c]furan-3-yl]-2-methoxyphenol	1	C20H22O6	359.148	636.135	0.0494031	pos	[M+H]+	358.37;359.369;92.667;107.085;81.034	4.05009e+06
Guanine	1	C5H5N5O	152.056	32.4648	3.54423	pos	[M+H]+	152.056;153.041;135.03;110.035;128.045	7.64682e+07
Irigenin	1	C18H16O8	359.076	185.42	1.92566	neg	[M-H]	161.025;359.209;209.118;185.118;72.993	9.8218e+07
Eupatilin	1	C18H16O7	343.081	186.015	1.64784	neg	[M-H]	145.03;343.21;135.044;72.993;197.046	2.22997e+08
